# Supplementary material for: AKAP79 enables calcineurin to directly suppress protein kinase A activity
Source: eLife. 2021 Oct 6;10:e68164. doi: 10.7554/eLife.68164 (PMC8560092; doi:10.7554/eLife.68164)
Supplement: Source data 1. [file elife-68164-supp3.zip]

Archive with 40 entries (40 files):
- Fig1_Sup1_PanelsGtoI_Uncropped_Images.jpg
- __MACOSX/._Fig1_Sup1_PanelsGtoI_Uncropped_Images.jpg
- Fig1_Sup1A_Coomassie_Original_Image.jpg
- __MACOSX/._Fig1_Sup1A_Coomassie_Original_Image.jpg
- Fig1_Sup1B_Coomassie_Original_Image.jpg
- __MACOSX/._Fig1_Sup1B_Coomassie_Original_Image.jpg
- Fig1_Sup1Cand1F_Coomassie_Original_Image.jpg
- __MACOSX/._Fig1_Sup1Cand1F_Coomassie_Original_Image.jpg
- Fig1_Sup1D_Coomassie_Image.jpg
- __MACOSX/._Fig1_Sup1D_Coomassie_Image.jpg
- Fig1_Sup1Eand1I_Coomassie_Image.jpg
- __MACOSX/._Fig1_Sup1Eand1I_Coomassie_Image.jpg
- Fig1_Sup1G_Coomassie_Image.jpg
- __MACOSX/._Fig1_Sup1G_Coomassie_Image.jpg
- Fig1_Sup1G_IB_Original_Image.tif
- __MACOSX/._Fig1_Sup1G_IB_Original_Image.tif
- Fig1_Sup1H_Coomassie_Original_Image.jpg
- __MACOSX/._Fig1_Sup1H_Coomassie_Original_Image.jpg
- Fig1Sup1_PanelsAtoF_Uncropped_Images.jpg
- __MACOSX/._Fig1Sup1_PanelsAtoF_Uncropped_Images.jpg
- Fig2C_AntiC_blot_Original_Image.scn
- __MACOSX/._Fig2C_AntiC_blot_Original_Image.scn
- Fig2C_AntiRI_blot_Original_Image.scn
- __MACOSX/._Fig2C_AntiRI_blot_Original_Image.scn
- Fig2C_AntiRIIalpha_blot_Original_Image.scn
- __MACOSX/._Fig2C_AntiRIIalpha_blot_Original_Image.scn
- Fig2C_AntiRIIbeta_blot_Original_Image.scn
- __MACOSX/._Fig2C_AntiRIIbeta_blot_Original_Image.scn
- Fig2C_Uncropped_Images.jpg
- __MACOSX/._Fig2C_Uncropped_Images.jpg
- Fig6B_AntiPanC_blot_Original_Image.scn
- __MACOSX/._Fig6B_AntiPanC_blot_Original_Image.scn
- Fig6B_AntiRIIalpha_blot_Original_Image.scn
- __MACOSX/._Fig6B_AntiRIIalpha_blot_Original_Image.scn
- Fig6B_AntiRIIbeta_blot_Original_Image.scn
- __MACOSX/._Fig6B_AntiRIIbeta_blot_Original_Image.scn
- Fig6B_AntiTubulin_blot_Original_Image.scn
- __MACOSX/._Fig6B_AntiTubulin_blot_Original_Image.scn
- Fig6B_Uncropped_Images.jpg
- __MACOSX/._Fig6B_Uncropped_Images.jpg
